# Supplementary material for: PTPRO-related CD8+ T-cell signatures predict prognosis and immunotherapy response in patients with breast cancer
Source: Front Immunol. 2022 Aug 8;13:947841. doi: 10.3389/fimmu.2022.947841 (PMC9393709; doi:10.3389/fimmu.2022.947841)
Supplement: Supplementary file 2 [file DataSheet_2.xlsx]

## Sheet: Supplementary Table 1
Supplementary Table 1: CD8+ T cell marker gene and their correlation with PTPRO
Symbol	correlation	pvalue
SAMSN1	0.723253	3.40653e-180
EPSTI1	0.633535	1.72178e-125
BIN2	0.621682	1.39806e-119
SRGN	0.611599	9.46197e-115
SERPINB9	0.557398	1.56501e-91
GIMAP4	0.554237	2.62566e-90
STAT1	0.527909	1.34099e-80
ICOS	0.524379	2.31722e-79
CD74	0.518434	2.60905e-77
TNFRSF1B	0.51604	1.70328e-76
CXCR6	0.514678	4.9191e-76
CLEC2B	0.502502	5.23263e-72
LAP3	0.498369	1.11878e-70
IFI16	0.492238	9.73965e-69
CTSC	0.489027	9.74874e-68
BIRC3	0.480551	3.79395e-65
SAMD3	0.479949	5.75886e-65
TIGIT	0.473003	6.68403e-63
CTLA4	0.465552	9.71878e-61
APOBEC3G	0.453651	2.15277e-57
STK17A	0.451853	6.71235e-57
TRAC	0.448306	6.20503e-56
KLRD1	0.447987	7.5707e-56
CD69	0.425113	6.82219e-50
SIRPG	0.42105	6.99355e-49
IFI44L	0.418159	3.59426e-48
GZMA	0.410672	2.31322e-46
CD52	0.40732	1.44295e-45
CST7	0.398109	1.98568e-43
RGS1	0.397129	3.32145e-43
CD8A	0.397124	3.33136e-43
ACP5	0.395072	9.7326e-43
IFI44	0.389781	1.49258e-41
GZMK	0.388938	2.29568e-41
SPOCK2	0.382054	7.36232e-40
CARD16	0.379408	2.73258e-39
LAG3	0.37612	1.37038e-38
GALM	0.362448	9.19232e-36
OAS1	0.361441	1.46649e-35
ZNF683	0.360945	1.84448e-35
GBP2	0.35896	4.60119e-35
CCL5	0.353351	5.88298e-34
RBPJ	0.349643	3.08341e-33
HCST	0.347954	6.51035e-33
S100A4	0.34723	8.95442e-33
NKG7	0.346287	1.35533e-32
KLRB1	0.342896	5.93709e-32
GLRX	0.341909	9.09686e-32
CTSW	0.331174	8.53897e-30
CD8B	0.329977	1.40124e-29
CXCR4	0.329325	1.83344e-29
TRGC2	0.323301	2.1323e-28
PGAM1	0.323222	2.20122e-28
YWHAH	0.318544	1.42372e-27
PIM2	0.315682	4.38981e-27
MX1	0.301801	8.69246e-25

## Sheet: Supplementary Table 2
Supplementary Table 2: Genes and corresponding coefs in the TCGA cohort
id	coef	HR	HR.95L	HR.95H	p value
TNFRSF1B	0.538504	1.71344	1.18888	2.46946	0.00388034
BIRC3	-0.262531	0.769102	0.629431	0.939767	0.0102427
TIGIT	0.294864	1.34294	0.944303	1.90987	0.100793
APOBEC3G	-0.265055	0.767164	0.576009	1.02175	0.069866
CD69	0.385276	1.47002	1.06199	2.03483	0.0202058
RGS1	-0.167198	0.846032	0.702567	1.01879	0.0778032
CCL5	-0.375224	0.687135	0.48229	0.978985	0.0377498
NKG7	0.430847	1.53856	1.04611	2.26283	0.0285969
KLRB1	-0.628287	0.533505	0.381113	0.746833	0.000251353
CTSW	-0.262399	0.769204	0.585357	1.01079	0.0597095
PGAM1	0.268637	1.30818	0.958087	1.7862	0.0909285
